# Supplementary material for: Assessing Drug Product Shelf Life Using the Accelerated Stability Assessment Program: A Case Study of a GLPG4399 Capsule Formulation
Source: Pharmaceutics. 2024 Oct 30;16(11):1400. doi: 10.3390/pharmaceutics16111400 (PMC11597223; doi:10.3390/pharmaceutics16111400)
Supplement: Supplementary file 1 [file pharmaceutics-16-01400-s001.zip]

Archive with 1 entries (1 files):
- pharmaceutics-3184653-supplementary.pdf
